# Supplementary material for: Transcriptome analysis revealed enrichment pathways and regulation of gene expression associated with somatic embryogenesis in Camellia sinensis
Source: Sci Rep. 2023 Sep 24;13:15946. doi: 10.1038/s41598-023-43355-9 (PMC10518320; doi:10.1038/s41598-023-43355-9)
Supplement: Supplementary file 2 — Supplementary Table S1. [file 41598_2023_43355_MOESM2_ESM.xlsx]

## Sheet: Table S1
Table S1 Transcriptome data quality of tea embryogenesis sequencing
Sample	Raw Reads	Bases (G)	GC (%)	Q20 (%)	Q30 (%)	Clean reads	Mapped on reference	Unmapped	Multi-mapped	Non-splice reads	Splice reads
PS1	42,960,582	6.444	45.485	96.345	91.59	39,383,740	36,192,674(91.9%)	3,191,066(8.1%)	2,724,235(6.92%)	21,244,418(53.94%)	12,224,021(31.04%)
PS2	40,729,986	6.109	46.4	96.195	91.495	37,239,526	34,655,440(93.06%)	2,584,086(6.94%)	3,628,851(9.74%)	20,639,557(55.42%)	10,387,032(27.89%)
PS3	52,898,512	7.935	47.8	96.355	91.56	49,021,066	45,694,431(93.21%)	3,326,635(6.79%)	7,003,135(14.29%)	25,442,158(51.9%)	13,249,138(27.03%)
IS1	50,500,320	7.575	47.855	96.265	91.58	46,281,178	43,402,626(93.78%)	2,878,552(6.22%)	6,003,067(12.97%)	25,122,141(54.28%)	12,277,418(26.53%)
IS2	42,177,966	6.327	45.565	96.025	91.02	38,247,916	35,358,566(92.45%)	2,889,350(7.55%)	2,583,601(6.75%)	20,163,427(52.72%)	12,611,538(32.97%)
IS3	47,173,642	7.076	46.05	96.695	92.265	44,067,984	40,931,430(92.88%)	3,136,554(7.12%)	4,073,928(9.24%)	23,816,222(54.04%)	13,041,280(29.59%)
ES1	46,030,080	6.905	45.115	96.675	92.095	42,655,650	39,174,873(91.84%)	3,480,777(8.16%)	2,650,415(6.21%)	22,671,173(53.15%)	13,853,285(32.48%)
ES2	40,640,062	6.096	45.83	96.28	91.52	37,157,348	34,423,959(92.64%)	2,733,389(7.36%)	3,086,214(8.31%)	19,981,474(53.78%)	11,356,271(30.56%)
ES3	45,906,196	6.886	45.275	96.905	92.54	43,051,804	39,002,497(90.59%)	4,049,307(9.41%)	2,747,620(6.38%)	21,997,521(51.1%)	14,257,356(33.12%)
