# Supplementary material for: Transcriptome analysis revealed enrichment pathways and regulation of gene expression associated with somatic embryogenesis in Camellia sinensis
Source: Sci Rep. 2023 Sep 24;13:15946. doi: 10.1038/s41598-023-43355-9 (PMC10518320; doi:10.1038/s41598-023-43355-9)
Supplement: Supplementary file 3 — Supplementary Table S2. [file 41598_2023_43355_MOESM3_ESM.xlsx]

## Sheet: Sheet1
Table S2A GO functional annotation of tea embryogenesis DEGs (IS_PS)					Table S2B GO functional annotation of tea embryogenesis DEGs (ES_IS)					Table S2C GO functional annotation of tea embryogenesis DEGs (ES_PS)
Class	GO.ID	Term	DEGs number		Class	GO.ID	Term	DEGs number		Class	GO.ID	Term	DEGs number
CC	GO:0009506	plasmodesma	7		CC	GO:0009523	photosystem II	27		CC	GO:0009523	photosystem II	26
BP	GO:0006952	defense response	12		CC	GO:0009522	photosystem I	22		CC	GO:0009522	photosystem I	21
MF	GO:0046910	pectinesterase inhibitor activity	2		BP	GO:0015979	photosynthesis	44		MF	GO:0016168	chlorophyll binding	16
BP	GO:0048281	inflorescence morphogenesis	1		MF	GO:0016168	chlorophyll binding	16		BP	GO:0015979	photosynthesis	40
BP	GO:0071555	cell wall organization	5		MF	GO:0020037	heme binding	76		BP	GO:0018298	protein-chromophore linkage	14
MF	GO:0004565	beta-galactosidase activity	2		BP	GO:0018298	protein-chromophore linkage	16		BP	GO:0009765	photosynthesis, light harvesting	14
CC	GO:0005886	plasma membrane	9		MF	GO:0004497	monooxygenase activity	60		CC	GO:0009535	chloroplast thylakoid membrane	17
BP	GO:0009620	response to fungus	2		MF	GO:0016491	oxidoreductase activity	264		CC	GO:0016021	integral component of membrane	422
BP	GO:0006468	protein phosphorylation	5		BP	GO:0009765	photosynthesis, light harvesting	14		MF	GO:0020037	heme binding	42
BP	GO:0030643	cellular phosphate ion homeostasis	1		MF	GO:0016705	oxidoreductase activity, acting on paired donors, with incorporation or reduction of molecular oxygen	62		BP	GO:0005975	carbohydrate metabolic process	81
CC	GO:0009341	beta-galactosidase complex	1		CC	GO:0016021	integral component of membrane	704		CC	GO:0009538	photosystem I reaction center	4
MF	GO:0031625	ubiquitin protein ligase binding	2		MF	GO:0005388	calcium transmembrane transporter activity, phosphorylative mechanism	12		BP	GO:0009768	photosynthesis, light harvesting in photosystem I	4
MF	GO:0098772	molecular function regulator	11		MF	GO:0004364	glutathione transferase activity	12		MF	GO:0031409	pigment binding	4
BP	GO:0045087	innate immune response	2		CC	GO:0009579	thylakoid	52		MF	GO:0016491	oxidoreductase activity	149
BP	GO:0007032	endosome organization	1		CC	GO:0009535	chloroplast thylakoid membrane	19		MF	GO:0016758	transferase activity, transferring hexosyl groups	50
BP	GO:0007040	lysosome organization	1		BP	GO:0006952	defense response	110		MF	GO:0004497	monooxygenase activity	31
BP	GO:0048544	recognition of pollen	4		MF	GO:0004553	hydrolase activity, hydrolyzing O-glycosyl compounds	67		MF	GO:0046863	ribulose-1,5-bisphosphate carboxylase/oxygenase activator activity	3
MF	GO:0016760	cellulose synthase (UDP-forming) activity	2		BP	GO:0042744	hydrogen peroxide catabolic process	21		MF	GO:0008970	phospholipase A1 activity	5
BP	GO:0005975	carbohydrate metabolic process	9		MF	GO:0046863	ribulose-1,5-bisphosphate carboxylase/oxygenase activator activity	4		MF	GO:0008061	chitin binding	7
BP	GO:0001906	cell killing	1		MF	GO:0016758	transferase activity, transferring hexosyl groups	91		BP	GO:0009813	flavonoid biosynthetic process	13
BP	GO:0031640	killing of cells of other organism	1		BP	GO:0009407	toxin catabolic process	7		BP	GO:0016998	cell wall macromolecule catabolic process	6
MF	GO:0004672	protein kinase activity	14		BP	GO:0005975	carbohydrate metabolic process	137		CC	GO:0009654	photosystem II oxygen evolving complex	6
MF	GO:0003700	DNA-binding transcription factor activity	7		CC	GO:0009538	photosystem I reaction center	5		MF	GO:0004869	cysteine-type endopeptidase inhibitor activity	4
BP	GO:0034622	cellular protein-containing complex assembly	4		MF	GO:0016762	xyloglucan:xyloglucosyl transferase activity	12		BP	GO:0052696	flavonoid glucuronidation	12
BP	GO:0017062	respiratory chain complex III assembly	1		MF	GO:0005506	iron ion binding	53		MF	GO:0016705	oxidoreductase activity, acting on paired donors, with incorporation or reduction of molecular oxygen	33
BP	GO:0034551	mitochondrial respiratory chain complex III assembly	1		BP	GO:0010411	xyloglucan metabolic process	12		MF	GO:0004568	chitinase activity	8
BP	GO:0030244	cellulose biosynthetic process	2		MF	GO:0004672	protein kinase activity	223		CC	GO:0010287	plastoglobule	5
MF	GO:0140110	transcription regulator activity	7		BP	GO:0042546	cell wall biogenesis	20		BP	GO:0006000	fructose metabolic process	4
MF	GO:0016984	ribulose-bisphosphate carboxylase activity	1		MF	GO:0004601	peroxidase activity	22		BP	GO:0042744	hydrogen peroxide catabolic process	12
MF	GO:0022804	active transmembrane transporter activity	5		MF	GO:0005524	ATP binding	329		BP	GO:0042549	photosystem II stabilization	2
BP	GO:0035493	SNARE complex assembly	1		BP	GO:0006749	glutathione metabolic process	11		CC	GO:0005774	vacuolar membrane	14
BP	GO:0035542	regulation of SNARE complex assembly	1		BP	GO:0006979	response to oxidative stress	24		MF	GO:0051213	dioxygenase activity	13
MF	GO:0016209	antioxidant activity	3		MF	GO:0030170	pyridoxal phosphate binding	22		MF	GO:0004601	peroxidase activity	14
BP	GO:0065003	protein-containing complex assembly	4		BP	GO:0071555	cell wall organization	37		BP	GO:0006979	response to oxidative stress	15
MF	GO:0052689	carboxylic ester hydrolase activity	3		BP	GO:0009768	photosynthesis, light harvesting in photosystem I	4		BP	GO:0034219	carbohydrate transmembrane transport	3
MF	GO:0032559	adenyl ribonucleotide binding	23		MF	GO:0031409	pigment binding	4		BP	GO:0006108	malate metabolic process	7
MF	GO:0030554	adenyl nucleotide binding	23		MF	GO:0051537	2 iron, 2 sulfur cluster binding	8		MF	GO:0005215	transporter activity	84
BP	GO:0010101	post-embryonic root morphogenesis	1		BP	GO:0034219	carbohydrate transmembrane transport	4		MF	GO:0004672	protein kinase activity	122
BP	GO:0010102	lateral root morphogenesis	1		CC	GO:0048046	apoplast	24		MF	GO:0016615	malate dehydrogenase activity	7
BP	GO:0010311	lateral root formation	1		MF	GO:0005507	copper ion binding	16		CC	GO:0009579	thylakoid	42
MF	GO:0016773	phosphotransferase activity, alcohol group as acceptor	14		BP	GO:0016998	cell wall macromolecule catabolic process	7		BP	GO:0006730	one-carbon metabolic process	6
CC	GO:0005750	mitochondrial respiratory chain complex III	1		MF	GO:0004674	protein serine/threonine kinase activity	105		BP	GO:0098662	inorganic cation transmembrane transport	7
MF	GO:0031409	pigment binding	1		MF	GO:0008061	chitin binding	8		BP	GO:0006032	chitin catabolic process	6
MF	GO:0030599	pectinesterase activity	2		CC	GO:0010287	plastoglobule	6		MF	GO:0004435	phosphatidylinositol phospholipase C activity	3
MF	GO:0045330	aspartyl esterase activity	2		BP	GO:0055085	transmembrane transport	45		MF	GO:0015385	sodium:proton antiporter activity	3
BP	GO:0009768	photosynthesis, light harvesting in photosystem I	1		CC	GO:0009654	photosystem II oxygen evolving complex	7		MF	GO:0042132	fructose 1,6-bisphosphate 1-phosphatase activity	3
BP	GO:0042822	pyridoxal phosphate metabolic process	1		MF	GO:0004568	chitinase activity	10		MF	GO:0072509	divalent inorganic cation transmembrane transporter activity	8
BP	GO:0042823	pyridoxal phosphate biosynthetic process	1		MF	GO:0035251	UDP-glucosyltransferase activity	23		MF	GO:1990380	Lys48-specific deubiquitinase activity	2
BP	GO:0051274	beta-glucan biosynthetic process	2		MF	GO:0005215	transporter activity	123		BP	GO:0007165	signal transduction	51
CC	GO:0030897	HOPS complex	1		MF	GO:0008184	glycogen phosphorylase activity	4		MF	GO:0005506	iron ion binding	29
CC	GO:0045275	respiratory chain complex III	1		BP	GO:0005977	glycogen metabolic process	6		BP	GO:0006952	defense response	58
BP	GO:0009853	photorespiration	1		BP	GO:0009813	flavonoid biosynthetic process	16		MF	GO:0046943	carboxylic acid transmembrane transporter activity	7
BP	GO:0009926	auxin polar transport	1		BP	GO:0042549	photosystem II stabilization	2		MF	GO:0080043	quercetin 3-O-glucosyltransferase activity	8
BP	GO:0042545	cell wall modification	2		BP	GO:0046176	aldonic acid catabolic process	2		MF	GO:0080044	quercetin 7-O-glucosyltransferase activity	8
MF	GO:0004784	superoxide dismutase activity	1		BP	GO:0071461	cellular response to redox state	2		MF	GO:0046873	metal ion transmembrane transporter activity	18
MF	GO:0005375	copper ion transmembrane transporter activity	1		BP	GO:0009250	glucan biosynthetic process	15		CC	GO:0005576	extracellular region	38
MF	GO:0016721	oxidoreductase activity, acting on superoxide radicals as acceptor	1		BP	GO:0052696	flavonoid glucuronidation	15		BP	GO:0009637	response to blue light	2
MF	GO:0042973	glucan endo-1,3-beta-D-glucosidase activity	1		MF	GO:0016722	oxidoreductase activity, oxidizing metal ions	10		BP	GO:0009852	auxin catabolic process	2
BP	GO:0043933	protein-containing complex subunit organization	4		CC	GO:0005618	cell wall	38		BP	GO:0042447	hormone catabolic process	2
BP	GO:0005976	polysaccharide metabolic process	4		MF	GO:0016645	oxidoreductase activity, acting on the CH-NH group of donors	7		MF	GO:0030247	polysaccharide binding	12
BP	GO:0030243	cellulose metabolic process	2		MF	GO:0009055	electron transfer activity	24		MF	GO:0015085	calcium ion transmembrane transporter activity	6
BP	GO:0006122	mitochondrial electron transport, ubiquinol to cytochrome c	1		CC	GO:0005886	plasma membrane	83		MF	GO:0016798	hydrolase activity, acting on glycosyl bonds	40
BP	GO:0016036	cellular response to phosphate starvation	1		CC	GO:0009505	plant-type cell wall	10		MF	GO:0015171	amino acid transmembrane transporter activity	6
BP	GO:0033108	mitochondrial respiratory chain complex assembly	1		BP	GO:0046274	lignin catabolic process	8		CC	GO:0000322	storage vacuole	2
BP	GO:0046184	aldehyde biosynthetic process	1		MF	GO:0004861	cyclin-dependent protein serine/threonine kinase inhibitor activity	3		CC	GO:0000326	protein storage vacuole	2
BP	GO:0060918	auxin transport	1		MF	GO:0003700	DNA-binding transcription factor activity	75		MF	GO:0004364	glutathione transferase activity	5
BP	GO:0090697	post-embryonic plant organ morphogenesis	1		CC	GO:0009941	chloroplast envelope	15		BP	GO:0042594	response to starvation	4
MF	GO:0004869	cysteine-type endopeptidase inhibitor activity	1		MF	GO:0052716	hydroquinone:oxygen oxidoreductase activity	8		BP	GO:0009404	toxin metabolic process	3
MF	GO:0005452	inorganic anion exchanger activity	1		MF	GO:0052689	carboxylic ester hydrolase activity	22		BP	GO:0009407	toxin catabolic process	3
MF	GO:0022857	transmembrane transporter activity	7		BP	GO:0006000	fructose metabolic process	4		BP	GO:0010393	galacturonan metabolic process	10
MF	GO:0008889	glycerophosphodiester phosphodiesterase activity	1		MF	GO:0030247	polysaccharide binding	18		BP	GO:0045488	pectin metabolic process	10
BP	GO:0042816	vitamin B6 metabolic process	1		BP	GO:0006544	glycine metabolic process	6		BP	GO:0009850	auxin metabolic process	2
BP	GO:0042819	vitamin B6 biosynthetic process	1		BP	GO:0006040	amino sugar metabolic process	9		MF	GO:0016160	amylase activity	4
BP	GO:0009416	response to light stimulus	2		MF	GO:0051213	dioxygenase activity	16		BP	GO:0005976	polysaccharide metabolic process	22
BP	GO:0006820	anion transport	2		BP	GO:0042445	hormone metabolic process	8		MF	GO:0051139	metal ion:proton antiporter activity	5
BP	GO:0045490	pectin catabolic process	2		BP	GO:0009607	response to biotic stimulus	19		MF	GO:0015369	calcium:proton antiporter activity	2
BP	GO:0009640	photomorphogenesis	1		BP	GO:0006003	fructose 2,6-bisphosphate metabolic process	2		MF	GO:0016901	oxidoreductase activity, acting on the CH-OH group of donors, quinone or similar compound as acceptor	2
BP	GO:0009914	hormone transport	1		BP	GO:0080005	photosystem stoichiometry adjustment	2		MF	GO:0016984	ribulose-bisphosphate carboxylase activity	2
BP	GO:0042775	mitochondrial ATP synthesis coupled electron transport	1		MF	GO:0003873	6-phosphofructo-2-kinase activity	2		MF	GO:0080048	GDP-D-glucose phosphorylase activity	2
BP	GO:0048527	lateral root development	1		MF	GO:0004746	riboflavin synthase activity	2		MF	GO:0030170	pyridoxal phosphate binding	12
MF	GO:0015318	inorganic molecular entity transmembrane transporter activity	5		MF	GO:0030785	[ribulose-bisphosphate carboxylase]-lysine N-methyltransferase activity	2		MF	GO:0070279	vitamin B6 binding	12
MF	GO:0032555	purine ribonucleotide binding	23		MF	GO:0080043	quercetin 3-O-glucosyltransferase activity	11		MF	GO:0004553	hydrolase activity, hydrolyzing O-glycosyl compounds	36
MF	GO:0043168	anion binding	25		MF	GO:0080044	quercetin 7-O-glucosyltransferase activity	11		MF	GO:0004645	1,4-alpha-oligoglucan phosphorylase activity	3
MF	GO:0017076	purine nucleotide binding	23		MF	GO:0032559	adenyl ribonucleotide binding	407		MF	GO:0030060	L-malate dehydrogenase activity	3
MF	GO:0016301	kinase activity	14		BP	GO:0009314	response to radiation	14		BP	GO:0009416	response to light stimulus	8
BP	GO:0055085	transmembrane transport	4		MF	GO:0030554	adenyl nucleotide binding	407		BP	GO:0006829	zinc ion transport	2
BP	GO:0051273	beta-glucan metabolic process	2		BP	GO:0007050	cell cycle arrest	3		BP	GO:0010506	regulation of autophagy	2
MF	GO:0005215	transporter activity	8		BP	GO:0030244	cellulose biosynthetic process	9		BP	GO:0071577	zinc ion transmembrane transport	2
CC	GO:0070069	cytochrome complex	1		BP	GO:0006629	lipid metabolic process	59		BP	GO:0000272	polysaccharide catabolic process	11
MF	GO:0032553	ribonucleotide binding	23		MF	GO:2001070	starch binding	3		MF	GO:0033743	peptide-methionine (R)-S-oxide reductase activity	2
BP	GO:0006817	phosphate ion transport	1		MF	GO:0016628	oxidoreductase activity, acting on the CH-CH group of donors, NAD or NADP as acceptor	10		MF	GO:0005315	inorganic phosphate transmembrane transporter activity	3
BP	GO:0010015	root morphogenesis	1		BP	GO:0009416	response to light stimulus	12		BP	GO:0016052	carbohydrate catabolic process	15
BP	GO:0048528	post-embryonic root development	1		MF	GO:0022804	active transmembrane transporter activity	56		CC	GO:0019898	extrinsic component of membrane	6
MF	GO:0005545	1-phosphatidylinositol binding	1		BP	GO:0098656	anion transmembrane transport	8		BP	GO:0006001	fructose catabolic process	2
MF	GO:0008970	phospholipase A1 activity	1		MF	GO:0008878	glucose-1-phosphate adenylyltransferase activity	4		CC	GO:0009941	chloroplast envelope	9
BP	GO:0009250	glucan biosynthetic process	2		MF	GO:0008970	phospholipase A1 activity	4		MF	GO:0016616	oxidoreductase activity, acting on the CH-OH group of donors, NAD or NADP as acceptor	14
MF	GO:0042626	ATPase-coupled transmembrane transporter activity	3		BP	GO:0006546	glycine catabolic process	3		CC	GO:0009536	plastid	48
MF	GO:0005315	inorganic phosphate transmembrane transporter activity	1		BP	GO:0009071	serine family amino acid catabolic process	3		CC	GO:0005618	cell wall	19
BP	GO:0034220	ion transmembrane transport	2		BP	GO:0010215	cellulose microfibril organization	4		CC	GO:0030312	external encapsulating structure	19
MF	GO:0097367	carbohydrate derivative binding	23		BP	GO:0070726	cell wall assembly	4		BP	GO:0006098	pentose-phosphate shunt	4
BP	GO:0071669	plant-type cell wall organization or biogenesis	2		BP	GO:0071668	plant-type cell wall assembly	4		BP	GO:0006740	NADPH regeneration	4
BP	GO:0048268	clathrin coat assembly	1		MF	GO:0008509	anion transmembrane transporter activity	15		BP	GO:0051156	glucose 6-phosphate metabolic process	4
BP	GO:0009314	response to radiation	2		MF	GO:0016759	cellulose synthase activity	8		BP	GO:0009809	lignin biosynthetic process	3
BP	GO:0042744	hydrogen peroxide catabolic process	2		MF	GO:0016760	cellulose synthase (UDP-forming) activity	8		MF	GO:0022804	active transmembrane transporter activity	31
BP	GO:0000281	mitotic cytokinesis	1		BP	GO:1901606	alpha-amino acid catabolic process	6		BP	GO:0042743	hydrogen peroxide metabolic process	13
BP	GO:0009833	plant-type primary cell wall biogenesis	1		BP	GO:0080060	integument development	2		BP	GO:0006629	lipid metabolic process	35
BP	GO:0030641	regulation of cellular pH	1		MF	GO:0016614	oxidoreductase activity, acting on CH-OH group of donors	27		BP	GO:0010236	plastoquinone biosynthetic process	1
BP	GO:0042773	ATP synthesis coupled electron transport	1		BP	GO:1901136	carbohydrate derivative catabolic process	11		BP	GO:0010254	nectary development	1
BP	GO:0043248	proteasome assembly	1		CC	GO:0031226	intrinsic component of plasma membrane	17		BP	GO:0010310	regulation of hydrogen peroxide metabolic process	1
BP	GO:0051453	regulation of intracellular pH	1		MF	GO:0004069	L-aspartate:2-oxoglutarate aminotransferase activity	2		BP	GO:0042732	D-xylose metabolic process	1
MF	GO:0043565	sequence-specific DNA binding	5		MF	GO:0016630	protochlorophyllide reductase activity	2		BP	GO:0045596	negative regulation of cell differentiation	1
					MF	GO:0017070	U6 snRNA binding	2		BP	GO:0048479	style development	1
					MF	GO:0030623	U5 snRNA binding	2		BP	GO:0048497	maintenance of floral organ identity	1
					MF	GO:0043531	ADP binding	78		BP	GO:0090700	maintenance of plant organ identity	1
					BP	GO:0051274	beta-glucan biosynthetic process	10		MF	GO:0016762	xyloglucan:xyloglucosyl transferase activity	5
					BP	GO:0034220	ion transmembrane transport	13		BP	GO:0009853	photorespiration	2
					MF	GO:0004506	squalene monooxygenase activity	3		MF	GO:0019842	vitamin binding	13
					BP	GO:0006694	steroid biosynthetic process	9		MF	GO:0016161	beta-amylase activity	3
					MF	GO:0031625	ubiquitin protein ligase binding	7		MF	GO:0003868	4-hydroxyphenylpyruvate dioxygenase activity	1
					MF	GO:0044389	ubiquitin-like protein ligase binding	7		MF	GO:0004425	indole-3-glycerol-phosphate synthase activity	1
					BP	GO:0015977	carbon fixation	4		MF	GO:0004451	isocitrate lyase activity	1
					BP	GO:0071482	cellular response to light stimulus	4		MF	GO:0009045	xylose isomerase activity	1
					BP	GO:0009664	plant-type cell wall organization	9		MF	GO:0015114	phosphate ion transmembrane transporter activity	1
					MF	GO:0030597	RNA glycosylase activity	5		MF	GO:0015120	phosphoglycerate transmembrane transporter activity	1
					MF	GO:0030598	rRNA N-glycosylase activity	5		MF	GO:0015121	phosphoenolpyruvate:phosphate antiporter activity	1
					BP	GO:0019252	starch biosynthetic process	5		MF	GO:0015315	organophosphate:inorganic phosphate antiporter activity	1
					BP	GO:0016143	S-glycoside metabolic process	3		MF	GO:0015355	secondary active monocarboxylate transmembrane transporter activity	1
					BP	GO:0019757	glycosinolate metabolic process	3		MF	GO:0033925	mannosyl-glycoprotein endo-beta-N-acetylglucosaminidase activity	1
					BP	GO:0019760	glucosinolate metabolic process	3		MF	GO:0042879	aldonate transmembrane transporter activity	1
					BP	GO:0005980	glycogen catabolic process	2		MF	GO:0046592	polyamine oxidase activity	1
					BP	GO:0006429	leucyl-tRNA aminoacylation	2		MF	GO:0050589	leucocyanidin oxygenase activity	1
					BP	GO:0009637	response to blue light	2		MF	GO:0071917	triose-phosphate transmembrane transporter activity	1
					BP	GO:0009852	auxin catabolic process	2		MF	GO:0089721	phosphoenolpyruvate transmembrane transporter activity	1
					BP	GO:0042447	hormone catabolic process	2		CC	GO:0009526	plastid envelope	9
					BP	GO:0005978	glycogen biosynthetic process	4		BP	GO:0006091	generation of precursor metabolites and energy	30
					BP	GO:0009690	cytokinin metabolic process	4		BP	GO:0031667	response to nutrient levels	4
					BP	GO:0009809	lignin biosynthetic process	4		MF	GO:0052689	carboxylic ester hydrolase activity	17
					BP	GO:0034754	cellular hormone metabolic process	4		BP	GO:0042546	cell wall biogenesis	9
					BP	GO:0071478	cellular response to radiation	4		BP	GO:0006749	glutathione metabolic process	5
					MF	GO:0004869	cysteine-type endopeptidase inhibitor activity	3		BP	GO:0010411	xyloglucan metabolic process	5
					MF	GO:0016798	hydrolase activity, acting on glycosyl bonds	76		MF	GO:0005200	structural constituent of cytoskeleton	4
					CC	GO:0005576	extracellular region	66		MF	GO:0015276	ligand-gated ion channel activity	5
					MF	GO:0004146	dihydrofolate reductase activity	2		MF	GO:0022834	ligand-gated channel activity	5
					MF	GO:0004823	leucine-tRNA ligase activity	2		MF	GO:0015318	inorganic molecular entity transmembrane transporter activity	46
					MF	GO:0016781	phosphotransferase activity, paired acceptors	2		BP	GO:0055075	potassium ion homeostasis	2
					MF	GO:0102132	3-oxo-pimeloyl-[acp] methyl ester reductase activity	2		BP	GO:0006885	regulation of pH	4
					BP	GO:0006022	aminoglycan metabolic process	7		MF	GO:0008081	phosphoric diester hydrolase activity	8
					MF	GO:0015291	secondary active transmembrane transporter activity	22		MF	GO:0004089	carbonate dehydratase activity	3
					CC	GO:0031225	anchored component of membrane	10		MF	GO:0004707	MAP kinase activity	3
					CC	GO:0005887	integral component of plasma membrane	11		MF	GO:0004784	superoxide dismutase activity	2
					BP	GO:0030198	extracellular matrix organization	4		MF	GO:0005375	copper ion transmembrane transporter activity	2
					BP	GO:0043062	extracellular structure organization	4		MF	GO:0015605	organophosphate ester transmembrane transporter activity	2
					BP	GO:0009063	cellular amino acid catabolic process	6		MF	GO:0016721	oxidoreductase activity, acting on superoxide radicals as acceptor	2
					CC	GO:0005773	vacuole	21		MF	GO:0046915	transition metal ion transmembrane transporter activity	4
					MF	GO:0015103	inorganic anion transmembrane transporter activity	8		MF	GO:0030145	manganese ion binding	8
					BP	GO:0008202	steroid metabolic process	9		BP	GO:0099402	plant organ development	8
					MF	GO:0009881	photoreceptor activity	3		BP	GO:0006002	fructose 6-phosphate metabolic process	3
					MF	GO:0016987	sigma factor activity	3		BP	GO:0009267	cellular response to starvation	3
					MF	GO:0071949	FAD binding	6		BP	GO:0009636	response to toxic substance	3
					CC	GO:0000322	storage vacuole	2		BP	GO:0098754	detoxification	3
					CC	GO:0000326	protein storage vacuole	2		MF	GO:0004470	malic enzyme activity	4
					BP	GO:0016126	sterol biosynthetic process	4		MF	GO:0004471	malate dehydrogenase (decarboxylating) (NAD+) activity	4
					BP	GO:0046839	phospholipid dephosphorylation	4		BP	GO:0055067	monovalent inorganic cation homeostasis	4
					BP	GO:0071214	cellular response to abiotic stimulus	4		BP	GO:0007029	endoplasmic reticulum organization	2
					BP	GO:0104004	cellular response to environmental stimulus	4		BP	GO:0016036	cellular response to phosphate starvation	2
					BP	GO:0009850	auxin metabolic process	2		BP	GO:0019748	secondary metabolic process	11
					BP	GO:0019464	glycine decarboxylation via glycine cleavage system	2		MF	GO:0043168	anion binding	269
					BP	GO:0052546	cell wall pectin metabolic process	2
					MF	GO:0004707	MAP kinase activity	4
					BP	GO:0005982	starch metabolic process	5
					MF	GO:0003933	GTP cyclohydrolase activity	2
					MF	GO:0004352	glutamate dehydrogenase (NAD+) activity	2
					MF	GO:0008793	aromatic-amino-acid:2-oxoglutarate aminotransferase activity	2
					MF	GO:0016901	oxidoreductase activity, acting on the CH-OH group of donors, quinone or similar compound as acceptor	2
					MF	GO:0070546	L-phenylalanine aminotransferase activity	2
					MF	GO:0080130	L-phenylalanine:2-oxoglutarate aminotransferase activity	2
					MF	GO:0015171	amino acid transmembrane transporter activity	7
					MF	GO:0046943	carboxylic acid transmembrane transporter activity	8
					MF	GO:0004564	beta-fructofuranosidase activity	3
					MF	GO:0004575	sucrose alpha-glucosidase activity	3
					MF	GO:0008964	phosphoenolpyruvate carboxylase activity	3
					BP	GO:0030243	cellulose metabolic process	10
					BP	GO:0003333	amino acid transmembrane transport	5
					BP	GO:0006865	amino acid transport	5
					BP	GO:0009308	amine metabolic process	9
					MF	GO:0005342	organic acid transmembrane transporter activity	8
					BP	GO:0010393	galacturonan metabolic process	13
					BP	GO:0045488	pectin metabolic process	13
					MF	GO:0016616	oxidoreductase activity, acting on the CH-OH group of donors, NAD or NADP as acceptor	20
